# Supplementary material for: Signatures of adaptive divergence among populations of an avian species of conservation concern
Source: Evol Appl. 2019 Jul 9;12(8):1661–77. doi: 10.1111/eva.12825 (PMC6708427; doi:10.1111/eva.12825)
Supplement: Supplementary file 2 [file EVA-12-1661-s002.xlsx]

## Sheet: Sheet1
Table S11 GO analysis for a gene list of 289 known geneslinked with candidate adaptive loci in Gunnison sage-grouse. The analysis was performed with DAVID (Huang et al., 2009)
Annotation Cluster 1	Enrichment Score: 1.4234959389424597
Category	Term	Count	%	PValue	List Total	Pop Hits	Pop Total	Fold Enrichment	Bonferroni	Benjamini	FDR	Genes
INTERPRO	IPR000998:MAM domain	3	1.00334	0.0303572	260	12	11164	10.7346	1	0.998441	36.7604	R9W6V6, A0A1D5PF56, A0A1D5P6N4
SMART	SM00137:MAM	3	1.00334	0.0322787	145	12	5997	10.3397	0.994921	0.994921	32.7406	R9W6V6, A0A1D5PF56, A0A1D5P6N4
INTERPRO	IPR013320:Concanavalin A-like lectin/glucanase, subgroup	7	2.34114	0.0547437	260	117	11164	2.56897	1	0.99916	56.6935	R9W6V6, A0A1D5PF56, Q5ZHV7, F1NV49, R4GLL0, A0A1D5P6N4, F1NZZ2
Annotation Cluster 2	Enrichment Score: 1.141466347655317
Category	Term	Count	%	PValue	List Total	Pop Hits	Pop Total	Fold Enrichment	Bonferroni	Benjamini	FDR	Genes
UP_SEQ_FEATURE	repeat:ANK 5	3	1.00334	0.0164248	45	10	2162	14.4133	0.972957	0.699842	18.9824	Q90623, A0A1L1RJL3, F1NRR2
UP_SEQ_FEATURE	repeat:ANK 4	3	1.00334	0.0198173	45	11	2162	13.103	0.987267	0.664081	22.4634	Q90623, A0A1L1RJL3, F1NRR2
UP_SEQ_FEATURE	repeat:ANK 2	3	1.00334	0.0359354	45	15	2162	9.60889	0.999657	0.735441	37.1973	Q90623, A0A1L1RJL3, F1NRR2
UP_SEQ_FEATURE	repeat:ANK 1	3	1.00334	0.0359354	45	15	2162	9.60889	0.999657	0.735441	37.1973	Q90623, A0A1L1RJL3, F1NRR2
UP_SEQ_FEATURE	repeat:ANK 3	3	1.00334	0.0359354	45	15	2162	9.60889	0.999657	0.735441	37.1973	Q90623, A0A1L1RJL3, F1NRR2
UP_KEYWORDS	ANK repeat	6	2.00669	0.219733	270	139	11626	1.85867	1	0.944358	95.0486	Q90623, A0A1L1RJL3, F1NRR2, R4GL41, F1NLN5, A0A1D5PKC1
INTERPRO	IPR002110:Ankyrin repeat	6	2.00669	0.238285	260	143	11164	1.80161	1	0.999958	98.2506	Q90623, A0A1L1RJL3, F1NRR2, R4GL41, F1NLN5, A0A1D5PKC1
SMART	SM00248:ANK	6	2.00669	0.25487	145	142	5997	1.74755	1	0.999627	97.1452	Q90623, A0A1L1RJL3, F1NRR2, R4GL41, F1NLN5, A0A1D5PKC1
INTERPRO	IPR020683:Ankyrin repeat-containing domain	6	2.00669	0.264474	260	149	11164	1.72907	1	0.999962	98.96	Q90623, A0A1L1RJL3, F1NRR2, R4GL41, F1NLN5, A0A1D5PKC1
Annotation Cluster 3	Enrichment Score: 1.0806086827508727
Category	Term	Count	%	PValue	List Total	Pop Hits	Pop Total	Fold Enrichment	Bonferroni	Benjamini	FDR	Genes
INTERPRO	IPR002401:Cytochrome P450, E-class, group I	4	1.33779	0.0194727	260	25	11164	6.87015	0.999996	0.999996	25.3462	F1NNN4, P20678, E1BYW5, F1NB14
GOTERM_MF_DIRECT	GO:0005506~iron ion binding	7	2.34114	0.023875	201	95	8532	3.12773	0.999323	0.973979	27.6199	F1NNN4, P20678, E1BYW5, Q8AYG9, F1NB65, Q9PU40, F1NB14
INTERPRO	IPR001128:Cytochrome P450	4	1.33779	0.0343954	260	31	11164	5.54045	1	0.995929	40.5642	F1NNN4, P20678, E1BYW5, F1NB14
UP_KEYWORDS	Iron	7	2.34114	0.0560621	270	118	11626	2.55436	0.999918	0.990924	50.2853	P20678, E1BYW5, Q8AYG9, F1NB65, Q9PU40, A0A1D5PPU9, F1NB14
GOTERM_MF_DIRECT	GO:0016705~oxidoreductase activity, acting on paired donors, with incorporation or reduction of molecular oxygen	3	1.00334	0.0720209	201	19	8532	6.70228	1	0.996459	63.2064	F1NNN4, E1BYW5, F1NB14
GOTERM_MF_DIRECT	GO:0020037~heme binding	5	1.67224	0.125958	201	82	8532	2.58828	1	0.999706	83.484	F1NNN4, P20678, E1BYW5, A0A1D5PPU9, F1NB14
INTERPRO	IPR017972:Cytochrome P450, conserved site	3	1.00334	0.129002	260	27	11164	4.77094	1	0.999936	87.1656	P20678, E1BYW5, F1NB14
UP_KEYWORDS	Heme	4	1.33779	0.155946	270	59	11626	2.91927	1	0.980704	87.1735	P20678, E1BYW5, A0A1D5PPU9, F1NB14
COG_ONTOLOGY	Secondary metabolites biosynthesis, transport, and catabolism	4	1.33779	0.185402	34	58	1279	2.59432	0.943349	0.761986	75.1661	F1NNN4, P20678, E1BYW5, F1NB14
UP_KEYWORDS	Oxidoreductase	8	2.67559	0.187804	270	202	11626	1.70532	1	0.966312	91.9517	A0A1D5Q013, F1ND23, P20678, E1BYW5, F1NB65, A0A1D5PPU9, F1NB14, R4GKC3
UP_KEYWORDS	Monooxygenase	3	1.00334	0.227872	270	39	11626	3.31225	1	0.939805	95.6392	P20678, E1BYW5, F1NB14
Annotation Cluster 4	Enrichment Score: 0.8951446755489317
Category	Term	Count	%	PValue	List Total	Pop Hits	Pop Total	Fold Enrichment	Bonferroni	Benjamini	FDR	Genes
UP_SEQ_FEATURE	short sequence motif:DEAD box	3	1.00334	0.00796841	45	7	2162	20.5905	0.825193	0.5819	9.66901	F1P0I3, F1NV49, F1NJ40
GOTERM_BP_DIRECT	GO:0010501~RNA secondary structure unwinding	4	1.33779	0.0255217	215	27	8994	6.19742	1	0.965296	33.2061	A0A1D5NTU6, F1P0I3, F1NV49, F1NJ40
UP_SEQ_FEATURE	domain:Helicase C-terminal	3	1.00334	0.0315464	45	14	2162	10.2952	0.999077	0.752807	33.4647	F1P0I3, F1NV49, F1NJ40
UP_SEQ_FEATURE	domain:Helicase ATP-binding	3	1.00334	0.0359354	45	15	2162	9.60889	0.999657	0.735441	37.1973	F1P0I3, F1NV49, F1NJ40
INTERPRO	IPR014014:RNA helicase, DEAD-box type, Q motif	3	1.00334	0.0986494	260	23	11164	5.60067	1	0.999912	78.6444	F1P0I3, F1NV49, F1NJ40
UP_KEYWORDS	Helicase	4	1.33779	0.0992107	270	48	11626	3.58827	1	0.985845	71.7939	E1C2U4, F1P0I3, F1NV49, F1NJ40
UP_SEQ_FEATURE	nucleotide phosphate-binding region:ATP	6	2.00669	0.142155	45	137	2162	2.10414	1	0.984675	85.7577	F1P0I3, F1NV49, F1NLR2, F1NJ40, F1P4D3, F1NRM5
UP_KEYWORDS	RNA-binding	6	2.00669	0.179203	270	129	11626	2.00276	1	0.972029	90.8564	Q5F3Q6, A0A1D5NTU6, F1P0I3, F1NV49, Q5ZKR5, F1NJ40
GOTERM_MF_DIRECT	GO:0004004~ATP-dependent RNA helicase activity	3	1.00334	0.240951	201	40	8532	3.18358	1	0.999758	97.4972	F1P0I3, F1NV49, F1NJ40
INTERPRO	IPR011545:DNA/RNA helicase, DEAD/DEAH box type, N-terminal	3	1.00334	0.271957	260	44	11164	2.92762	1	0.999954	99.1067	F1P0I3, F1NV49, F1NJ40
INTERPRO	IPR014001:Helicase, superfamily 1/2, ATP-binding domain	3	1.00334	0.522465	260	75	11164	1.71754	1	1	99.9983	F1P0I3, F1NV49, F1NJ40
INTERPRO	IPR001650:Helicase, C-terminal	3	1.00334	0.522465	260	75	11164	1.71754	1	1	99.9983	F1P0I3, F1NV49, F1NJ40
SMART	SM00487:DEXDc	3	1.00334	0.534514	145	74	5997	1.6767	1	0.999965	99.9903	F1P0I3, F1NV49, F1NJ40
SMART	SM00490:HELICc	3	1.00334	0.534514	145	74	5997	1.6767	1	0.999965	99.9903	F1P0I3, F1NV49, F1NJ40
Annotation Cluster 5	Enrichment Score: 0.7149199364815155
Category	Term	Count	%	PValue	List Total	Pop Hits	Pop Total	Fold Enrichment	Bonferroni	Benjamini	FDR	Genes
INTERPRO	IPR019821:Kinesin, motor region, conserved site	3	1.00334	0.152989	260	30	11164	4.29385	1	0.999925	91.5258	E1BUZ2, A0A1D5PNM6, Q5ZI55
INTERPRO	IPR001752:Kinesin, motor domain	3	1.00334	0.17775	260	33	11164	3.9035	1	0.999965	94.5479	E1BUZ2, A0A1D5PNM6, Q5ZI55
SMART	SM00129:KISc	3	1.00334	0.187311	145	33	5997	3.75987	1	0.999985	91.8494	E1BUZ2, A0A1D5PNM6, Q5ZI55
GOTERM_CC_DIRECT	GO:0005871~kinesin complex	3	1.00334	0.191633	232	35	10057	3.71564	1	0.97393	93.5811	E1BUZ2, A0A1D5PNM6, Q5ZI55
GOTERM_BP_DIRECT	GO:0007018~microtubule-based movement	3	1.00334	0.272833	215	43	8994	2.91855	1	0.999936	99.3079	E1BUZ2, A0A1D5PNM6, Q5ZI55
Annotation Cluster 6	Enrichment Score: 0.6747182049590303
Category	Term	Count	%	PValue	List Total	Pop Hits	Pop Total	Fold Enrichment	Bonferroni	Benjamini	FDR	Genes
UP_KEYWORDS	ATP-binding	20	6.68896	0.134142	270	624	11626	1.3801	1	0.980018	82.5304	E1BUZ2, E1C735, A0A1D5PNM6, A0A1D5PPN9, E1C2U4, E1BZE8, A0A1D5PFB5, A0A1D5PJ65, F1P0I3, F1NV49, E1BVE1, F1NLR2, F1NTJ5, F1NJ40, F1P4D3, F1NRM5, A0A1D5NUK6, A0A1D5PM73, E1C1A7, A0A1D5P006, E1BXA7, Q5ZI55
UP_KEYWORDS	Nucleotide-binding	24	8.02676	0.163055	270	796	11626	1.29827	1	0.973396	88.4225	E1BUZ2, E1C735, A0A1D5PNM6, A0A1D5PPN9, E1C2U4, E1BZE8, A0A1D5PFB5, A0A1D5PJ65, F1P0I3, E1BVE1, F1NV49, F1NLR2, F1NTJ5, A0A1D5PEZ7, F1NJ40, F1P4D3, A0A1D5P0J0, F1NRM5, A0A1D5PCI4, A0A1D5NUK6, A0A1D5PM73, E1C1A7, A0A1D5P006, E1BXA7, Q5ZI55, E1BQL0
GOTERM_MF_DIRECT	GO:0005524~ATP binding	27	9.0301	0.203176	201	935	8532	1.22576	1	0.99951	95.2075	E1BUZ2, E1C2U4, A0A1D5PFB5, F1NTJ5, F1NJ40, F1P4D3, F1NRM5, F1NEP9, A0A1D5P0Z9, E1C1A7, A0A1D5P006, Q5ZI55, F1NYQ2, E1C735, A0A1D5PNM6, A0A1D5PPN9, E1BZE8, F1P0I3, A0A1D5PJ65, F1NV49, E1BVE1, F1NLR2, Q5ZMC5, A0A1D5PH38, A0A1D5PM73, A0A1D5NUK6, E1BXA7, Q5ZLQ8, E1C116
INTERPRO	IPR027417:P-loop containing nucleoside triphosphate hydrolase	16	5.35117	0.450149	260	611	11164	1.12441	1	0.999999	99.9862	E1BUZ2, A0A1D5PNM6, E1C170, E1BZE8, E1C8N5, E1C2U4, A0A1D5PJ65, F1P0I3, F1NV49, F1NTJ5, Q5ZMC5, F1NJ40, F1NEP9, F1NN66, A0A1D5NUK6, E1BXA7, Q5ZI55, E1BQL0
Annotation Cluster 7	Enrichment Score: 0.5225305805420086
Category	Term	Count	%	PValue	List Total	Pop Hits	Pop Total	Fold Enrichment	Bonferroni	Benjamini	FDR	Genes
UP_SEQ_FEATURE	domain:Ig-like C2-type 1	3	1.00334	0.136857	45	32	2162	4.50417	1	0.98978	84.5983	Q8AV58, A0A1D5PKM9, F1NLR2
UP_SEQ_FEATURE	domain:Ig-like C2-type 2	3	1.00334	0.143877	45	33	2162	4.36768	1	0.976779	86.1168	Q8AV58, A0A1D5PKM9, F1NLR2
UP_SEQ_FEATURE	domain:Fibronectin type-III 1	3	1.00334	0.180011	45	38	2162	3.79298	1	0.986786	91.975	Q8AV58, A0A1D5PKM9, F1NLR2
UP_SEQ_FEATURE	domain:Fibronectin type-III 2	3	1.00334	0.180011	45	38	2162	3.79298	1	0.986786	91.975	Q8AV58, A0A1D5PKM9, F1NLR2
UP_KEYWORDS	Cell adhesion	5	1.67224	0.201168	270	100	11626	2.15296	1	0.964143	93.417	F1NE63, P15989, Q8AV58, A0A1D5PKM9, F1NLR2
UP_KEYWORDS	Immunoglobulin domain	5	1.67224	0.215649	270	103	11626	2.09026	1	0.952431	94.7255	E1BXW4, Q8AV58, A0A1D5PKM9, F1NLR2, A0A1L1RVR1
INTERPRO	IPR003961:Fibronectin, type III	6	2.00669	0.246936	260	145	11164	1.77676	1	0.99995	98.5238	P15989, E1BXW4, A0A1D5PF56, Q8AV58, A0A1D5PKM9, F1NLR2
SMART	SM00060:FN3	5	1.67224	0.298244	145	115	5997	1.7982	1	0.99971	98.6173	E1BXW4, A0A1D5PF56, Q8AV58, A0A1D5PKM9, F1NLR2
INTERPRO	IPR007110:Immunoglobulin-like domain	9	3.01003	0.307859	260	275	11164	1.40526	1	0.999973	99.5787	E1BXW4, Q3BKZ5, A0A1D5PF56, Q8AV58, F1P0G8, A0A1D5PKM9, F1NLR2, A0A1L1RVR1, E1BV57
INTERPRO	IPR003598:Immunoglobulin subtype 2	5	1.67224	0.424773	260	143	11164	1.50134	1	0.999998	99.9731	E1BXW4, Q8AV58, F1P0G8, A0A1D5PKM9, F1NLR2
SMART	SM00408:IGc2	5	1.67224	0.451231	145	143	5997	1.44611	1	0.999936	99.9292	E1BXW4, Q8AV58, F1P0G8, A0A1D5PKM9, F1NLR2
INTERPRO	IPR013098:Immunoglobulin I-set	4	1.33779	0.477723	260	111	11164	1.54733	1	1	99.9936	Q8AV58, F1P0G8, A0A1D5PKM9, F1NLR2
INTERPRO	IPR003599:Immunoglobulin subtype	6	2.00669	0.581643	260	220	11164	1.17105	1	1	99.9998	E1BXW4, Q8AV58, F1P0G8, A0A1D5PKM9, F1NLR2, A0A1L1RVR1
SMART	SM00409:IG	6	2.00669	0.614128	145	220	5997	1.12796	1	0.999982	99.999	E1BXW4, Q8AV58, F1P0G8, A0A1D5PKM9, F1NLR2, A0A1L1RVR1
INTERPRO	IPR013783:Immunoglobulin-like fold	9	3.01003	0.7075	260	397	11164	0.973416	1	1	100	E1BXW4, Q3BKZ5, A0A1D5PF56, Q8AV58, F1P0G8, A0A1D5PKM9, F1NLR2, A0A1L1RVR1, E1BV57
Annotation Cluster 8	Enrichment Score: 0.38337011587713576
Category	Term	Count	%	PValue	List Total	Pop Hits	Pop Total	Fold Enrichment	Bonferroni	Benjamini	FDR	Genes
GOTERM_MF_DIRECT	GO:0001077~transcriptional activator activity, RNA polymerase II core promoter proximal region sequence-specific binding	6	2.00669	0.150771	201	120	8532	2.12239	1	0.999732	88.7645	A0A1D5PJQ2, Q76MF7, A0A1D5NZ26, R4GLC9, Q5ZLE7, Q9W7C6
GOTERM_MF_DIRECT	GO:0000978~RNA polymerase II core promoter proximal region sequence-specific DNA binding	5	1.67224	0.514681	201	159	8532	1.33484	1	0.999999	99.9937	A0A1D5PJQ2, E1C6S7, A0A1D5NZ26, A0A1D5PMI2, A0A1D5P6V2, Q5ZLE7
GOTERM_MF_DIRECT	GO:0043565~sequence-specific DNA binding	5	1.67224	0.912079	201	289	8532	0.73439	1	1	100	A0A1D5PJQ2, A0A1D5NZ26, A0A1D5PMI2, A0A1D5P6V2, Q9W7C6, Q8JHX2
Annotation Cluster 9	Enrichment Score: 0.3651454073289988
Category	Term	Count	%	PValue	List Total	Pop Hits	Pop Total	Fold Enrichment	Bonferroni	Benjamini	FDR	Genes
INTERPRO	IPR000742:Epidermal growth factor-like domain	6	2.00669	0.304865	260	158	11164	1.63057	1	0.999981	99.5508	F1NE63, R9W6V6, F1NXF9, A0A1D5PKF3, A0A1D5P6N4, F1NZZ2
INTERPRO	IPR013032:EGF-like, conserved site	5	1.67224	0.403846	260	139	11164	1.54455	1	0.999998	99.9542	F1NE63, R9W6V6, F1NXF9, A0A1D5PKF3, F1NZZ2
UP_KEYWORDS	EGF-like domain	4	1.33779	0.469976	270	110	11626	1.56579	1	0.990937	99.9543	F1NE63, F1NXF9, A0A1D5PKF3, A0A1D5P6N4
SMART	SM00181:EGF	4	1.33779	0.598439	145	128	5997	1.29246	1	0.999988	99.9984	F1NE63, F1NXF9, A0A1D5PKF3, F1NZZ2
Annotation Cluster 10	Enrichment Score: 0.32111469986518976
Category	Term	Count	%	PValue	List Total	Pop Hits	Pop Total	Fold Enrichment	Bonferroni	Benjamini	FDR	Genes
UP_KEYWORDS	Synapse	5	1.67224	0.125924	270	83	11626	2.59393	1	0.987569	80.4126	F1NMN1, Q8AV58, F1NWB1, F1NAK2, P19019
GOTERM_CC_DIRECT	GO:0030054~cell junction	5	1.67224	0.354762	232	131	10057	1.65455	1	0.985096	99.6501	F1NMN1, Q8AV58, F1NWB1, F1NAK2, P19019
UP_KEYWORDS	Cell junction	5	1.67224	0.443472	270	147	11626	1.4646	1	0.995043	99.9174	F1NMN1, Q8AV58, F1NWB1, F1NAK2, P19019
GOTERM_CC_DIRECT	GO:0045211~postsynaptic membrane	3	1.00334	0.480537	232	70	10057	1.85782	1	0.994698	99.9787	F1NMN1, F1NAK2, P19019
UP_KEYWORDS	Ion transport	5	1.67224	0.783419	270	230	11626	0.936071	1	0.999195	100	A0A1D5PIW1, A0A1D5NXG7, F1NMN1, F1NAK2, P19019
UP_KEYWORDS	Ion channel	3	1.00334	0.868241	270	151	11626	0.855482	1	0.999683	100	F1NMN1, F1NAK2, P19019
UP_KEYWORDS	Cell membrane	8	2.67559	0.87282	270	429	11626	0.80297	1	0.999597	100	A0A1D5NUN4, F1NMN1, A0A1D5PG28, Q8AV58, F1NLR2, F1NAK2, Q5ZM13, Q98UC4, P19019
Annotation Cluster 11	Enrichment Score: 0.3138687989072686
Category	Term	Count	%	PValue	List Total	Pop Hits	Pop Total	Fold Enrichment	Bonferroni	Benjamini	FDR	Genes
INTERPRO	IPR011009:Protein kinase-like domain	13	4.34783	0.209517	260	396	11164	1.4096	1	0.999974	96.9647	A0A1D5Q013, A0A1D5PFB5, E1BVE1, F1NLR2, A0A1D5P0Z9, A0A1D5PH38, E1C1A7, O42391, A0A1D5P006, A0A1D5P2G3, Q5ZLQ8, F1NYQ2, E1C116
GOTERM_BP_DIRECT	GO:0046777~protein autophosphorylation	4	1.33779	0.368667	215	91	8994	1.83879	1	0.999988	99.9238	A0A1D5PH38, F1NLR2, A0A1D5P006, F1NYQ2
SMART	SM00220:S_TKc	8	2.67559	0.39408	145	250	5997	1.32348	1	0.999872	99.7656	A0A1D5P0Z9, A0A1D5PH38, E1C1A7, E1BVE1, A0A1D5P006, Q5ZLQ8, F1NYQ2, E1C116
INTERPRO	IPR000719:Protein kinase, catalytic domain	9	3.01003	0.596861	260	359	11164	1.07645	1	1	99.9999	A0A1D5P0Z9, A0A1D5PH38, E1C1A7, E1BVE1, F1NLR2, A0A1D5P006, Q5ZLQ8, F1NYQ2, E1C116
INTERPRO	IPR017441:Protein kinase, ATP binding site	7	2.34114	0.635672	260	280	11164	1.07346	1	1	100	A0A1D5PH38, E1C1A7, E1BVE1, F1NLR2, A0A1D5P006, Q5ZLQ8, F1NYQ2
GOTERM_MF_DIRECT	GO:0004674~protein serine/threonine kinase activity	4	1.33779	0.740702	201	163	8532	1.04166	1	1	100	A0A1D5P0Z9, A0A1D5PH38, E1C1A7, E1C116
INTERPRO	IPR008271:Serine/threonine-protein kinase, active site	5	1.67224	0.742556	260	216	11164	0.993946	1	1	100	A0A1D5P0Z9, A0A1D5PH38, E1BVE1, A0A1D5P006, Q5ZLQ8
Annotation Cluster 12	Enrichment Score: 0.28835092357993103
Category	Term	Count	%	PValue	List Total	Pop Hits	Pop Total	Fold Enrichment	Bonferroni	Benjamini	FDR	Genes
GOTERM_CC_DIRECT	GO:0016021~integral component of membrane	59	19.7324	0.295384	232	2357	10057	1.08511	1	0.981706	98.9099	A0A1D5P067, Q5ZMK3, E1BRP1, F1NRX7, A6NAB8, A0A1D5PUT3, Q5ZLJ8, Q5ZJY8, E1BXW4, Q8AV58, A0A1D5P2P4, E1C8I6, B0BL88, E1C9I1, B8Q2V9, A0A1D5P2F9, A0A1D5PME3, E1BWL7, F1NLR2, A0A1D5NYI9, Q5ZLL8, A9QM68, E1BQB7, A0A0U4VTH6, A0A1D5PZR8, F1NNN4, Q8JHJ4, A0A1D5PKF3, A0A1D5P6N4, F1NVE6, E1C196, F1NVI2, Q5ZIS2, R4GI56, Q5UKZ3, A0A1L1RVR1, A0A1D5PCJ9, Q3BKZ5, Q5ZIC5, E1BVB7, F1NI83, F1NLD1, E1BYW5, A0A1D5P…
UP_KEYWORDS	Transmembrane helix	67	22.408	0.57437	270	2891	11626	0.997914	1	0.996977	99.9968	A0A1D5P067, Q5ZMK3, E1BRP1, F1NRX7, A6NAB8, A0A1D5PUT3, E1C882, Q5ZLJ8, Q5ZJY8, E1BXW4, Q8AV58, F1NAK2, F1NA00, E1C8I6, B0BL88, E1C9I1, P19019, A0A1D5P2F9, B8Q2V9, A0A1D5PME3, F1NMN1, E1BZE8, E1BWL7, A0A1D5NYI9, F1NLR2, Q5ZLL8, A9QM68, E1BQB7, A0A0U4VTH6, A0A1D5PZR8, F1NNN4, Q8JHJ4, A0A1D5PKF3, A0A1D5P6N4, Q5ZKY7, F1NVE6, E1C196, F1NVI2, Q5ZIS2, R4GI56, Q5UKZ3, A0A1L1RVR1, A0A1D5PCJ9, Q3BKZ5, Q5Z…
UP_KEYWORDS	Transmembrane	67	22.408	0.584679	270	2899	11626	0.995161	1	0.99675	99.9976	A0A1D5P067, Q5ZMK3, E1BRP1, F1NRX7, A6NAB8, A0A1D5PUT3, E1C882, Q5ZLJ8, Q5ZJY8, E1BXW4, Q8AV58, F1NAK2, F1NA00, E1C8I6, B0BL88, E1C9I1, P19019, A0A1D5P2F9, B8Q2V9, A0A1D5PME3, F1NMN1, E1BZE8, E1BWL7, A0A1D5NYI9, F1NLR2, Q5ZLL8, A9QM68, E1BQB7, A0A0U4VTH6, A0A1D5PZR8, F1NNN4, Q8JHJ4, A0A1D5PKF3, A0A1D5P6N4, Q5ZKY7, F1NVE6, E1C196, F1NVI2, Q5ZIS2, R4GI56, Q5UKZ3, A0A1L1RVR1, A0A1D5PCJ9, Q3BKZ5, Q5Z…
UP_KEYWORDS	Membrane	71	23.7458	0.708109	270	3177	11626	0.962294	1	0.998458	100	A0A1D5P067, Q5ZMK3, E1BRP1, F1NRX7, A6NAB8, A0A1D5PUT3, E1C882, Q5ZLJ8, Q5ZJY8, E1BXW4, Q8AV58, F1NAK2, Q5ZM13, F1NA00, E1C8I6, B0BL88, E1C9I1, P19019, A0A1D5P2F9, B8Q2V9, A0A1D5NUN4, F1NMN1, A0A1D5PME3, E1BWL7, E1BZE8, A0A1D5NYI9, F1NLR2, Q5ZLL8, A9QM68, E1BQB7, A0A0U4VTH6, A0A1D5PZR8, F1NNN4, A0A1D5PM73, Q8JHJ4, A0A1D5PKF3, A0A1D5P6N4, Q5ZKY7, F1NVE6, F1NVI2, E1C196, Q5ZIS2, R4GI56, Q5UKZ3, A0A…
Annotation Cluster 13	Enrichment Score: 0.2622316902741089
Category	Term	Count	%	PValue	List Total	Pop Hits	Pop Total	Fold Enrichment	Bonferroni	Benjamini	FDR	Genes
INTERPRO	IPR024079:Metallopeptidase, catalytic domain	3	1.00334	0.323647	260	50	11164	2.57631	1	0.999977	99.7011	E1BSZ8, A0A1D5PCT5, A0A1D5P6N4
GOTERM_MF_DIRECT	GO:0004222~metalloendopeptidase activity	3	1.00334	0.506381	201	72	8532	1.76866	1	0.999999	99.9921	E1BSZ8, A0A1D5PCT5, A0A1D5P6N4
GOTERM_MF_DIRECT	GO:0008270~zinc ion binding	8	2.67559	0.997139	201	681	8532	0.498652	1	1	100	A0A1D5PJQ2, E1BSZ8, E1C3S2, F1NFB5, A0A1D5PCT5, A0A1D5P6N4, Q5F429, A0A1D5PUH8
Annotation Cluster 14	Enrichment Score: 0.23301131991670176
Category	Term	Count	%	PValue	List Total	Pop Hits	Pop Total	Fold Enrichment	Bonferroni	Benjamini	FDR	Genes
INTERPRO	IPR015880:Zinc finger, C2H2-like	6	2.00669	0.480258	260	194	11164	1.32799	1	0.999999	99.994	Q5ZIY9, A0A1D5PTA6, F1NFT7, A0A1D5PMI2, A0A1D5P6V2, Q5ZLE7, A0A1D5PUH8
INTERPRO	IPR013087:Zinc finger C2H2-type/integrase DNA-binding domain	5	1.67224	0.496272	260	157	11164	1.36747	1	0.999999	99.9963	Q5ZIY9, A0A1D5PTA6, F1NFT7, A0A1D5PMI2, A0A1D5P6V2, Q5ZLE7
SMART	SM00355:ZnF_C2H2	6	2.00669	0.501115	145	194	5997	1.27913	1	0.999962	99.9776	Q5ZIY9, A0A1D5PTA6, F1NFT7, A0A1D5PMI2, A0A1D5P6V2, Q5ZLE7, A0A1D5PUH8
GOTERM_MF_DIRECT	GO:0003676~nucleic acid binding	6	2.00669	0.62716	201	229	8532	1.11217	1	1	99.9998	Q5ZIY9, A0A1D5PTA6, F1NFT7, F1NAT2, A0A1D5PMI2, A0A1D5P6V2, E1BXG2
GOTERM_MF_DIRECT	GO:0046872~metal ion binding	13	4.34783	0.728698	201	586	8532	0.941674	1	1	100	F1NE63, E1C735, A3FMM9, R9PXP4, A0A1D5PTA6, F1NFT7, A0A1D5NTU6, A0A1D5PMI2, Q5ZLE7, Q5ZIY9, A0A1D5P6V2, F1NFJ5, A0A1D5PPU9, A0A1D5NU90
INTERPRO	IPR007087:Zinc finger, C2H2	5	1.67224	0.732612	260	213	11164	1.00795	1	1	100	Q5ZIY9, A0A1D5PTA6, F1NFT7, A0A1D5PMI2, A0A1D5P6V2, Q5ZLE7
Annotation Cluster 15	Enrichment Score: 0.2278154993428773
Category	Term	Count	%	PValue	List Total	Pop Hits	Pop Total	Fold Enrichment	Bonferroni	Benjamini	FDR	Genes
GOTERM_CC_DIRECT	GO:0005578~proteinaceous extracellular matrix	5	1.67224	0.349522	232	130	10057	1.66727	1	0.986438	99.6116	F1NE63, P15989, E1BTW1, E1BSZ8, Q2LMP1
UP_KEYWORDS	Extracellular matrix	3	1.00334	0.59538	270	86	11626	1.50207	1	0.996561	99.9983	F1NE63, P15989, Q2LMP1
UP_KEYWORDS	Secreted	4	1.33779	0.996057	270	404	11626	0.426329	1	1	100	F1NE63, P15989, Q2LMP1, A0A1D5PC67
Annotation Cluster 16	Enrichment Score: 0.1270848026640084
Category	Term	Count	%	PValue	List Total	Pop Hits	Pop Total	Fold Enrichment	Bonferroni	Benjamini	FDR	Genes
KEGG_PATHWAY	gga04080:Neuroactive ligand-receptor interaction	8	2.67559	0.423744	103	262	4324	1.28185	1	0.953217	99.7797	F1NVI2, F1NMN1, E1BVB7, E1BRP1, F1NAK2, Q98UC4, A0A1D5P304, P19019
UP_KEYWORDS	G-protein coupled receptor	6	2.00669	0.741464	270	266	11626	0.971261	1	0.998983	100	F1NVI2, E1BVB7, E1BRP1, Q98UC4, A0A1D5P304, A9QM68
UP_KEYWORDS	Receptor	12	4.01338	0.747777	270	557	11626	0.927668	1	0.99889	100	F1NVI2, A0A1D5PJQ2, E1BWL7, F1NLR2, E1BRP1, Q5UKZ3, Q98UC4, A9QM68, A0A1D5PG28, E1BVB7, F1NAK2, A0A1D5P304, P19019
UP_KEYWORDS	Transducer	6	2.00669	0.81499	270	294	11626	0.87876	1	0.999281	100	F1NVI2, E1BVB7, E1BRP1, Q98UC4, A0A1D5P304, A9QM68
INTERPRO	IPR000276:G protein-coupled receptor, rhodopsin-like	4	1.33779	0.947295	260	264	11164	0.650583	1	1	100	F1NVI2, E1BVB7, E1BRP1, A9QM68
INTERPRO	IPR017452:GPCR, rhodopsin-like, 7TM	4	1.33779	0.952551	260	270	11164	0.636125	1	1	100	F1NVI2, E1BVB7, E1BRP1, A9QM68
Annotation Cluster 17	Enrichment Score: 0.0770651702020047
Category	Term	Count	%	PValue	List Total	Pop Hits	Pop Total	Fold Enrichment	Bonferroni	Benjamini	FDR	Genes
INTERPRO	IPR003591:Leucine-rich repeat, typical subtype	3	1.00334	0.797923	260	127	11164	1.01429	1	1	100	E1BXW4, A0A1D5PXU5, E1BU04
SMART	SM00369:LRR_TYP	3	1.00334	0.814842	145	127	5997	0.976975	1	1	100	E1BXW4, A0A1D5PXU5, E1BU04
INTERPRO	IPR001611:Leucine-rich repeat	3	1.00334	0.903171	260	167	11164	0.77135	1	1	100	E1BXW4, A0A1D5PXU5, E1BU04
Annotation Cluster 18	Enrichment Score: 0.07015215137526913
Category	Term	Count	%	PValue	List Total	Pop Hits	Pop Total	Fold Enrichment	Bonferroni	Benjamini	FDR	Genes
UP_SEQ_FEATURE	transmembrane region	8	2.67559	0.752078	45	408	2162	0.942048	1	1	100	R9PXP4, A0A1D5PME3, Q8AV58, F1NLR2, E1BZW3, Q5ZLL8, A0A1D5PUT3, P19019
UP_KEYWORDS	Glycoprotein	10	3.34448	0.792042	270	483	11626	0.891496	1	0.999184	100	F1NE63, P15989, A3FMM9, A0A1D5PPN9, A0A1D5PME3, Q8AV58, Q2LMP1, F1NLR2, E1BZW3, P19019
UP_SEQ_FEATURE	disulfide bond	6	2.00669	0.845272	45	340	2162	0.847843	1	1	100	P15989, A0A1D5PPN9, Q8AV58, F1NLR2, E1BZW3, P19019
UP_SEQ_FEATURE	topological domain:Extracellular	4	1.33779	0.875245	45	236	2162	0.814313	1	1	100	A0A1D5PME3, Q8AV58, F1NLR2, P19019
UP_SEQ_FEATURE	topological domain:Cytoplasmic	5	1.67224	0.876056	45	298	2162	0.806115	1	1	100	A0A1D5PME3, Q8AV58, F1NLR2, E1BZW3, P19019
UP_SEQ_FEATURE	glycosylation site:N-linked (GlcNAc...)	7	2.34114	0.879057	45	417	2162	0.806501	1	1	100	P15989, A0A1D5PPN9, A0A1D5PME3, Q8AV58, F1NLR2, E1BZW3, P19019
UP_SEQ_FEATURE	signal peptide	7	2.34114	0.95115	45	484	2162	0.694858	1	1	100	P15989, Q3BKZ5, A0A1D5PPN9, A0A1D5PME3, Q8AV58, F1NLR2, P19019
Annotation Cluster 19	Enrichment Score: 0.03618581762871143
Category	Term	Count	%	PValue	List Total	Pop Hits	Pop Total	Fold Enrichment	Bonferroni	Benjamini	FDR	Genes
UP_KEYWORDS	Activator	3	1.00334	0.803713	270	129	11626	1.00138	1	0.999233	100	Q98925, F1NEH5, F1NV49
UP_KEYWORDS	Transcription	8	2.67559	0.878655	270	433	11626	0.795552	1	0.999596	100	Q98925, A0A1D5PJQ2, E1BZR5, F1NEH5, F1NV49, E1BRJ4, Q9W7C6, Q9YGV8
UP_KEYWORDS	Transcription regulation	7	2.34114	0.923511	270	416	11626	0.724555	1	0.999889	100	Q98925, A0A1D5PJQ2, E1BZR5, F1NEH5, F1NV49, Q9W7C6, Q9YGV8
GOTERM_BP_DIRECT	GO:0006351~transcription, DNA-templated	6	2.00669	0.965375	215	401	8994	0.625924	1	1	100	A0A1D5PJQ2, F1NEH5, E1C509, F1NV49, Q9W7C6, E1BRR3
UP_KEYWORDS	DNA-binding	8	2.67559	0.97514	270	554	11626	0.621794	1	0.999994	100	Q98925, A0A1D5PJQ2, E1C2U4, E1BZR5, F1NV49, A0A1D5P7L3, R4GIZ7, Q9YGV8
UP_KEYWORDS	Nucleus	16	5.35117	0.988009	270	1056	11626	0.652413	1	0.999999	100	Q98925, A0A1D5PJQ2, E1C2U4, F1NWB1, A0A1D5PFB5, F1NEH5, F1NV49, Q9W7C6, F1NJ40, R4GIZ7, A0A1D5PG28, A0A1D5P1A7, Q5ZKR5, A0A1L1RJJ3, A0A1D5P7L3, Q9YGV8
